# Supplementary material for: Antibacterial Activity of ZnSe, ZnSe-TiO2 and TiO2 Particles Tailored by Lysozyme Loading and Visible Light Irradiation
Source: Antioxidants (Basel). 2023 Mar 10;12(3):691. doi: 10.3390/antiox12030691 (PMC10045246; doi:10.3390/antiox12030691)
Supplement: Supplementary file 1 [file antioxidants-12-00691-s001.zip]

Archive with 1 entries (1 files):
- antioxidants-2191908-supplementary.pdf
